# Supplementary material for: A Crucial Role of Mitochondrial Dynamics in Dehydration Resistance in Saccharomyces cerevisiae
Source: Int J Mol Sci. 2021 Apr 27;22(9):4607. doi: 10.3390/ijms22094607 (PMC8124315; doi:10.3390/ijms22094607)
Supplement: Supplementary file 1 [file ijms-22-04607-s001.zip]

Archive with 1 entries (1 files):
- ijms-1144016-supplementary.pdf
